# Supplementary material for: Metastasis in the gallbladder: does literature reflect reality?
Source: Virchows Arch. 2022 Mar 31;480(6):1201–9. doi: 10.1007/s00428-022-03314-7 (PMC9184415; doi:10.1007/s00428-022-03314-7)
Supplement: Supplementary file 1 — Supplementary file1 (XLSX 37 KB) [file 428_2022_3314_MOESM1_ESM.xlsx]

## Sheet: Supplemental Table 1
Supplemental Table 1: included references
First author	Year	Full reference
Herrington JL	1965	Herrington JL, Jr. Metastatic Malignant Melanoma of the Gallbladder Masquerading as Cholelithiasis. Am J Surg. 1965;109:676-8.
Ostick DG	1976	Ostick DG, Haqqani MT. Obstructive cholecystitis due to metastatic melanoma. Postgrad Med J. 1976;52(613):710-2.
McFadden PM	1979	McFadden PM, Krementz ET, McKinnon WM, Pararo LL, Ryan RF. Metastatic melanoma of the gallbladder. Cancer. 1979;44(5):1802-8.
Bundy AL	1982	Bundy AL, Ritchie WG. Ultrasonic diagnosis of metastatic melanoma of the gallbladder presenting as acute cholecystitis. J Clin Ultrasound. 1982;10(6):285-7.
Daunt N	1982	Daunt N, King DM. Metastatic melanoma in the biliary tree. Br J Radiol. 1982;55(659):873-4.
Imamura M	1987	Imamura M, Miyashita E, Miyagawa K, Matsuno S, Sato T. Malignant insulinoma with metastasis to gallbladder and bone, accompanied by past history of peptic ulcer and hyperthyroidism. Dig Dis Sci. 1987;32(11):1319-24.
Rubin A	1989	Rubin A, Tate JJ. Breast carcinoma metastatic to the gallbladder. J Clin Pathol. 1989;42(11):1223-4.
Terasaki S	1990	Terasaki S, Nakanuma Y, Terada T, Unoura M. Metastasis of hepatocellular carcinoma to the gallbladder presenting massive intraluminal growth: report of an autopsy case. J Clin Gastroenterol. 1990;12(6):714-5.
Fullarton GM	1991	Fullarton GM, Burgoyne M. Gallbladder and pancreatic metastases from bilateral renal carcinoma presenting with hematobilia and anemia. Urology. 1991;38(2):184-6.
Golbey S	1991	Golbey S, Gerard PS, Frank RG. Metastatic hypernephroma masquerading as acute cholecystitis. Clin Imaging. 1991;15(4):293-5.
Satoh H	1991	Satoh H, Iyama A, Hidaka K, Nakashiro H, Harada S, Hisatsugu T. Metastatic carcinoma of the gallbladder from renal cancer presenting as intraluminal polypoid mass. Dig Dis Sci. 1991;36(4):520-3.
Hahn ST	1993	Hahn ST, Park SH, Choi HS, Kim CY, Shinn KS, Kim CS. Ultrasonographic features of metastatic melanoma of the gallbladder. J Clin Ultrasound. 1993;21(8):542-6.
Taylor J	1993	Taylor J, Lindor K. Metastatic prostate cancer simulating sclerosing cholangitis. J Clin Gastroenterol. 1993;16(2):143-5.
Seong Tae H	1993	Seong Tae H, Seog Hee P, Hyo Sun C, Kim CY, Kyung Sub S, Chang Suk K. Ultrasonographic features of metastatic melanoma of the gallbladder. Journal of Clinical Ultrasound. 1993;21(8):542-6.
Avila NA	1994	Avila NA, Shawker TH, Fraker D. Color-flow Doppler ultrasonography in metastatic melanoma of the gallbladder. J Clin Ultrasound. 1994;22(5):342-7.
Bicher A	1994	Bicher A, Sahin AA, Burke TW. Metastatic cervical cancer presenting as cholecystitis. Gynecol Oncol. 1994;54(2):250-3.
Chen SC	1994	Chen SC, Hsu CY, Wang SM, Tai TY. Adenocarcinoma of the transverse colon manifested as acute cholecystitis. Am J Emerg Med. 1994;12(3):386.
Nagler J	1994	Nagler J, McSherry CK, Miskovitz P. Asymptomatic metachronous metastatic renal cell adenocarcinoma to the gallbladder. Report of a case and guidelines for evaluation of intraluminal polypoid gallbladder masses. Dig Dis Sci. 1994;39(11):2476-9.
Higgins CM	1995	Higgins CM, Strutton GM. Malignant melanoma of the gall bladder--does primary melanoma exist? Pathology. 1995;27(4):312-4.
King DH	1995	King DH, Centeno AS, Saldivar VA, Sarosdy MF. Renal cell carcinoma metastatic to the gallbladder or prostate: two case reports. Urology. 1995;46(5):722-5.
Kondo H	1995	Kondo H, Kainuma O, Itami J, Minoyama A, Nakada H. Extramedullary plasmacytoma of maxillary sinus with later involvement of the gall bladder and subcutaneous tissues. Clin Oncol (R Coll Radiol). 1995;7(5):330-1.
Masamune A	1995	Masamune A, Okano T, Kuroda F, Satake K, Kobayashi N, Toyota T. Gastric cancer metastases to the gallbladder. J Clin Gastroenterol. 1995;21(4):338-40.
Pagano S	1995	Pagano S, Ruggeri P, Franzoso F, Brusamolino R. Unusual renal cell carcinoma metastasis to the gallbladder. Urology. 1995;45(5):867-9.
Abdelli N	1996	Abdelli N, Thiefin G, Diebold MD, Rodriguez JD, Varini E, Zeitoun P. Endoscopic retrograde cholangiography in a metastatic melanoma of the gallbladder presenting as a gallstone migration. Endoscopy. 1996;28(4):402.
Lombardo FP	1996	Lombardo FP, Hertford DE, Shanahan EM, Kazam E. Color Doppler ultrasonographic evaluation of renal cell carcinoma metastasis to the gallbladder. J Ultrasound Med. 1996;15(10):725-8.
Langley RG	1997	Langley RG, Bailey EM, Sober AJ. Acute cholecystitis from metastatic melanoma to the gall-bladder in a patient with a low-risk melanoma. Br J Dermatol. 1997;136(2):279-82.
Sparwasser C	1997	Sparwasser C, Krupienski M, Radomsky J, Pust RA. Gallbladder metastasis of renal cell carcinoma. A case report and review of the literature. Urol Int. 1997;58(4):257-8.
Celebi I	1998	Celebi I, Guzelsoy M, Yorukoglu K, Kirkali Z. Renal cell carcinoma with gallbladder metastasis. Int J Urol. 1998;5(3):288-90.
Gutknecht DR	1998	Gutknecht DR. Metastatic lung cancer presenting as cholecystitis. Am J Gastroenterol. 1998;93(10):1986-9.
Sun AP	1998	Sun AP, Ohtsuki Y, Liang SB, Sonobe H, Iwata J, Furihata M, et al. Osteoclast-like giant cell tumor of the pancreas with metastases to gallbladder and lymph nodes. A case report. Pathol Res Pract. 1998;194(8):587-94; discussion 95.
Dong XD	1999	Dong XD, DeMatos P, Prieto VG, Seigler HF. Melanoma of the gallbladder: a review of cases seen at Duke University Medical Center. Cancer. 1999;85(1):32-9.
Cellerino P	2000	Cellerino P, Corsi F, Morandi E, Foschi D, Trabucchi E. Metastatic melanoma of the gallbladder. Eur J Surg Oncol. 2000;26(8):815-6.
Shah RJ	2000	Shah RJ, Koehler A, Long JD. Bile peritonitis secondary to breast cancer metastatic to the gallbladder. Am J Gastroenterol. 2000;95(5):1379-81.
Aoki T	2002	Aoki T, Inoue K, Tsuchida A, Aoki T, Kasuya K, Kitamura K, et al. Gallbladder metastasis of renal cell carcinoma: report of two cases. Surg. 2002;32(1):89-92.
Guida M	2002	Guida M, Cramarossa A, Gentile A, Benvestito S, De Fazio M, Sanbiasi D, et al. Metastatic malignant melanoma of the gallbladder: a case report and review of the literature. Melanoma Res. 2002;12(6):619-25.
Lane JE	2002	Lane JE, Walker AN. Metastatic hepatocellular carcinoma of the gallbladder. Dig Surg. 2002;19(4):267-8.
Inoue K	2002	Inoue K, Tsuchida A, Aoki T, Kasuya K, Kitamura K, Koyanagi Y, et al. Gallbladder metastasis of renal cell carcinoma: Report of two cases. Surgery Today. 2002;32(1):89-92.
Gogas J	2003	Gogas J, Mantas D, Gogas H, Kouskos E, Markopoulos C, Vgenopoulou S. Metastatic melanoma in the gallbladder: report of a case. Surg. 2003;33(2):135-7.
Limani K	2003	Limani K, Matos C, Hut F, Gelin M, Closset J. Metastatic carcinoma of the gallbladder after a renal cell carcinoma. Acta Chir Belg. 2003;103(2):233-4.
Qu G	2003	Qu G, Kaur JS, Seward JB. Metastatic melanoma presenting as cardiac mass and hemobilia. Am J Med Sci. 2003;325(3):157-9.
Trompetas V	2003	Trompetas V, Varsamidakis N, Choreutaki T, Kalokerinos E. Gallbladder perforation associated with metastatic invasion from esophageal carcinoma. Am J Gastroenterol. 2003;98(3):698-9.
Crippa S	2004	Crippa S, Bovo G, Romano F, Mussi C, Uggeri F. Melanoma metastatic to the gallbladder and small bowel: report of a case and review of the literature. Melanoma Res. 2004;14(5):427-30.
Nassenstein K	2004	Nassenstein K, Kissler M. Gallbladder metastasis of non-small cell lung cancer. Onkologie. 2004;27(4):398-400.
Repine TB	2004	Repine TB, DeArmond G, Lopez JD. Unusual sites of metastatic malignancy: case 2. Burkitt's lymphoma involving the gallbladder. J Clin Oncol. 2004;22(24):5014-5.
Swiatoniowski G	2004	Swiatoniowski G, Mazur G, Halon A, Rozumek G, Dabrowska M, Zawisza R, et al. Malignant melanoma with gall bladder metastasis as a second neoplasm in the course of prostate cancer. Pathol Oncol Res. 2004;10(4):243-5.
Itoh H	2004	Itoh H, Nishijima K, Kurosaka Y, Takegawa S, Kiriyama M, Dohba S, et al. Asymptomatic metachronous solitary metastasis to the gallbladder from renal cell carcinoma: Report of a case. Chirurgische Gastroenterologie Interdisziplinar. 2004;20(2):153-6.
Boari B	2005	Boari B, Pansini G, Pedriali M, Cavazzini L, Manfredini R. Acute cholecystitis as a presentation of metastatic breast carcinoma of the gallbladder: a case report. J Am Geriatr Soc. 2005;53(11):2041-3.
Bush E	2005	Bush E, Geradts J, O'Connor T. An unusual cause of cholecystitis? Am J Clin Oncol. 2005;28(5):529-30.
Doval DC	2006	Doval DC, Bhatia K, Pavithran K, Sharma JB, Vaid AK, Hazarika D. Breast carcinoma with metastasis to the gallbladder: an unusual case report with a short review of literature. Hepatobiliary Pancreat Dis Int. 2006;5(2):305-7.
Ishizawa T	2006	Ishizawa T, Okuda J, Kawanishi T, Kitagawa T, Yakumaru K, Sekikawa T. Metastatic renal cell carcinoma of the gallbladder. Asian J. 2006;29(3):145-8.
Koch A	2006	Koch A, Ellis J, Gyllenhaal C, Tripathy D, Lo C, Oberbaum M, et al. Integrative tumor board: metastatic breast cancer. Integ Cancer Ther. 2006;5(4):373-90.
Murguia E	2006	Murguia E, Quiroga D, Canteros G, Sanmartino C, Barreiro M, Herrera J. Gallbladder metastases from ductal papillary carcinoma of the breast. J Hepatobiliary Pancreat Surg. 2006;13(6):591-3.
Rehani B	2006	Rehani B, Strohmeyer P, Jacobs M, Mantil J. Gallbladder metastasis from malignant melanoma: diagnosis with FDG PET/CT. Clin Nucl Med. 2006;31(12):812-3.
Varsamidakis N	2006	Varsamidakis N, Panagiotou P, Yettimis E. Isolated gallbladder metastatic melanoma. Hpb. 2006;8(1):73.
Yasuda E	2006	Yasuda E, Takeshita A, Murata S, Ihaku Y, Nitta T, Akutagawa H, et al. Neuroendocrine carcinoma of the liver associated with dermatomyositis: autopsy case and review of the literature. Pathol Int. 2006;56(12):749-54.
Hellenthal NJ	2007	Hellenthal NJ, Stewart GS, Cambio AJ, Delair SM. Renal cell carcinoma metastatic to gallbladder: a survival advantage to simultaneous nephrectomy and cholecystectomy. Int Urol Nephrol. 2007;39(2):377-9.
Marone U	2007	Marone U, Caraco C, Losito S, Daponte A, Chiofalo MG, Mori S, et al. Laparoscopic cholecystectomy for melanoma metastatic to the gallbladder: is it an adequate surgical procedure? Report of a case and review of the literature. World J Surg Oncol. 2007;5:141.
Takayama Y	2007	Takayama Y, Asayama Y, Yoshimitsu K, Irie H, Tajima T, Hirakawa M, et al. Metastatic melanoma of the gallbladder. Comput Med Imaging Graph. 2007;31(6):469-71.
Tuveri M	2007	Tuveri M, Tuveri A. Isolated metastatic melanoma to the gallbladder: is laparoscopic cholecystectomy indicated?: a case report and review of the literature. Surg Laparosc Endosc Percutan Tech. 2007;17(2):141-4.
Zagouri F	2007	Zagouri F, Sergentanis TN, Koulocheri D, Nonni A, Bousiotou A, Domeyer P, et al. Bilateral synchronous breast carcinomas followed by a metastasis to the gallbladder: a case report. World J Surg Oncol. 2007;5:101.
Abacherli C	2008	Abacherli C, Metzger J. Single metastasis in the gallbladder arising from adenocarcinoma of the rectum. South Med J. 2008;101(11):1183-4.
Gwynne S	2008	Gwynne S, Abbas T. The gallbladder as the first site of metastatic disease in a patient with melanoma. Hematol Oncol Stem Cell Ther. 2008;1(3):197-8.
Kaira K	2008	Kaira K, Ishizuka T, Tanaka H, Tanaka Y, Yanagitani N, Sunaga N, et al. Lung cancer producing granulocyte colony-stimulating factor and rapid spreading to peritoneal cavity. J Thorac Oncol. 2008;3(9):1054-5.
Manouras A	2008	Manouras A, Lagoudianakis EE, Genetzakis M, Pararas N, Papadima A, Kekis PB. Metastatic breast carcinoma initially presenting as acute cholecystitis: a case report and review of the literature. Eur J Gynaecol Oncol. 2008;29(2):179-81.
Nojima H	2008	Nojima H, Cho A, Yamamoto H, Nagata M, Takiguchi N, Kainuma O, et al. Renal cell carcinoma with unusual metastasis to the gallbladder. J Hepatobiliary Pancreat Surg. 2008;15(2):209-12.
Ricci V	2008	Ricci V, Carbone SF, Testi W, Malatesti R, Lo Gatto M, Dell'Avanzato R, et al. Single gallbladder and multiple pancreatic metastases from renal cell carcinoma sixteen years after nephrectomy. Chir Ital. 2008;60(2):311-4.
Samplaski MK	2008	Samplaski MK, Rosato EL, Witkiewicz AK, Mastrangelo MJ, Berger AC. Malignant melanoma of the gallbladder: a report of two cases and review of the literature. J Gastrointest Surg. 2008;12(6):1123-6.
Linos K	2008	Linos K, Robison E, Lee CY. Renal cell carcinoma with metachronous metastasis to the gallbladder: Report of a case. American Journal of Case Reports. 2008;9:431-4.
Agarwal SR	2009	Agarwal SR, Bhattacharya I, Patil YV, Amrapurkar AD. Choroidal melanoma metastatizing to the biliary system: A diagnostic dilemma. Indian J Med Paediatr Oncol. 2009;30(4):138-40.
Ando K	2009	Ando K, Sakamoto Y. A case of gallbladder metastasis from hepatocellular carcinoma. Jpn J Clin Oncol. 2009;39(8):540.
Boyle E	2009	Boyle E, Nzewi E, Khan I, Al-Akash M, Crotty P, Neary PC. Small cell cervical cancer: an unusual finding at cholecystectomy. Arch Gynecol Obstet. 2009;279(2):251-4.
Cicin I	2009	Cicin I, Usta U, Sezer A, Canbaz S, Uzunoglu S, Karagol H, et al. Synchronous tonsil, gallbladder, and cardiac metastases without any other visceral metastases of malignant melanoma. Onkologie. 2009;32(4):197-9.
Jones M	2009	Jones M, Mathew J, Abdullah KE, McCulloch T, Cheung KL. Ruptured gallbladder as the first presentation of breast cancer. World J Surg Oncol. 2009;7:50.
Kao CY	2009	Kao CY, Chang CR, Chiang H, Chen HT, Shih-Ming M, Cheng CY. Well-differentiated gall bladder hepatoid carcinoma producing alpha-fetoprotein: a case report. J Med Case Reports. 2009;3:7303.
Lung PF	2009	Lung PF, Cresswell AB, Psaila J, Patel AG. Novel deployment of a covered duodenal stent in open surgery to facilitate closure of a malignant duodenal perforation. World J Surg Oncol. 2009;7:79.
Ozulker T	2009	Ozulker T, Ozulker F, Cicin I, Ozpacac T. A case of malignant melanoma with cardiac and gallbladder metastases detected by FDG PET-CT. Clin Nucl Med. 2009;34(12):948-9.
Patel S	2009	Patel S, Zebian B, Gurjar S, Pavithran N, Singh K, Liston T, et al. An unusual gall-bladder polyp--site of metastatic renal cell carcinoma: a case report. Cases J. 2009;2:172.
Sand M	2009	Sand M, Bechara FG, Kopp J, Krins N, Behringer D, Mann B. Gallbladder metastasis from renal cell carcinoma mimicking acute cholecystitis. Eur J Med Res. 2009;14:90-2.
Vernadakis S	2009	Vernadakis S, Rallis G, Danias N, Serafimidis C, Christodoulou E, Troullinakis M, et al. Metastatic melanoma of the gallbladder: an unusual clinical presentation of acute cholecystitis. World J Gastroenterol. 2009;15(27):3434-6.
Terada T	2009	Terada T. Adenosquamous Carcinoma of the Stomach: Report of Two Cases. Gastroenterol. 2009;2(1):54-6.
Andreano A	2010	Andreano A, Laeseke P, Lava M, Zimbaro F, Daniela V, Meloni MF. Asymptomatic metastatic melanoma of the gallbladder diagnosed with contrast-enhanced ultrasonography. J Ultrasound Med. 2010;29(7):1133-7.
Colaneri RP	2010	Colaneri RP, Nunes Bdos S, Herman P. Melanoma of the gallbladder misdiagnosed as gallbladder cancer. Hepatobiliary Pancreat Dis Int. 2010;9(1):108-9.
Dillman RO	2010	Dillman RO, Nanci AA, Williams ST, Kim RB, Hafer RL, Coleman CL, et al. Durable complete response of refractory, progressing metastatic melanoma after treatment with a patient-specific vaccine. Cancer Biother Radiopharm. 2010;25(5):553-7.
Fang X	2010	Fang X, Gupta N, Shen SS, Tamboli P, Charnsangavej C, Rashid A, et al. Intraluminal polypoid metastasis of renal cell carcinoma in gallbladder mimicking gallbladder polyp. Arch Pathol Lab Med. 2010;134(7):1003-9.
Galvao FH	2010	Galvao FH, Pestana JO, Capelozzi VL. Fatal gemcitabine-induced pulmonary toxicity in metastatic gallbladder adenocarcinoma. Cancer Chemother Pharmacol. 2010;65(3):607-10.
Herrera FA	2010	Herrera FA, Jr., Hassanein AH, Cosman BC, Bouvet M. Breast carcinoma metastatic to the gallbladder and urinary bladder. Eur Rev Med Pharmacol Sci. 2010;14(10):883-6.
Jeong HT	2010	Jeong HT, Yun M, Hong HS, Lee JD, Kim KW. Unusual gallbladder metastasis from non-small-cell lung cancer detected by F-18 FDG PET/CT with intravenous contrast enhancement. Clin Nucl Med. 2010;35(8):635-6.
Khan ZS	2010	Khan ZS, Huth J, Kapur P, Huerta S. Indications and recommended approach for surgical intervention of metastatic disease to the gallbladder. World J Surg Oncol. 2010;8:80.
Bolus CC	2010	Bolus CC, Libertino JA, Wald C. Metastatic renal clear-cell carcinoma to the gallbladder: A radiologist's perspective. Radiol Case Rep. 2010;5(1):362.
Kawahara T	2010	Kawahara T, Ohshiro H, Sekiguchi Z, Furuya M, Namura K, Itoh H, et al. Gallbladder Metastasis from Renal Cell Carcinoma. Case Reports Oncology. 2010;3(1):30-4.
Shoji S	2010	Shoji S, Mukai M, Yazawa N, Sekido Y, Nagata Y, Uchida T, et al. Metastasis to gallbladder and adrenal gland of renal cell carcinoma. Oncol. 2010;1(3):507-9.
Krakowczyk L	2010	Krakowczyk L, Geborski J, Maciejewski A, Poltorak S, Zimon U, Oles B. Isolated gallbladder metastatic melanoma presenting as biliary colic. American Journal of Case Reports. 2010;11:13-5.
Murakami	2010	Murakami M, Kobayashi S, Marubashi S, Eguchi H, Takeda Y, Tanemura M, et al. Isolated metastasis to the gallbladder from hepatocellular carcinoma. Hepatol. 2010;40(8):793-8.
Decoene J	2011	Decoene J, Ameye F, Lerut E, Oyen R, Van Poppel H, Joniau S. Renal cell carcinoma with synchronous metastasis to the calcaneus and metachronous metastases to the ovary and gallbladder. Case Report Med. 2011;2011:671645.
Di Vita M	2011	Di Vita M, Zanghi A, Lanzafame S, Cavallaro A, Piccolo G, Berretta M, et al. Gallbladder metastases of breast cancer: from clinical-pathological patterns to diagnostic and therapeutic strategy. Clin Ter. 2011;162(5):451-6.
Kanzaki R	2011	Kanzaki R, Yamada T, Gotoh K, Takahashi H, Murata M, Tomita Y, et al. Surgical resection for hepatocellular carcinoma with metastasis to the gallbladder: report of a case. Surg. 2011;41(2):285-91.
Markelov A	2011	Markelov A, Taheri H, Vunnamadala K, Ibrahim G. Biliary dyskinesia as a rare presentation of metastatic breast carcinoma of the gallbladder: a case report. case report. 2011;2011:806570.
Al-Rawi H	2012	Al-Rawi H, Al-Jafari M, Mathew H. Metastatic breast cancer mimicking cholecystitis. A rare clinical presentation. Saudi Med J. 2012;33(10):1128-30.
Bilici A	2012	Bilici A, Seker M, Oven Ustaalioglu BB, Keser SH, Cinaral F, Gumus M. Gallbladder metastasis secondary to gastric cancer as a first site of recurrence presented with acute cholecystitis: case report and literature review. Turk J Gastroenterol. 2012;23(6):764-8.
Jeong YS	2012	Jeong YS, Han HS, Lim SN, Kim MJ, Han JH, Kang MH, et al. Gallbladder Metastasis of Non-small Cell Lung Cancer Presenting as Acute Cholecystitis. Chin. 2012;24(3):249-52.
Matsubayashi H	2012	Matsubayashi H, Kiyohara Y, Sasaki K, Kanemoto H, Urikura K, Kawata N, et al. Metastatic malignant melanoma of the gallbladder diagnosed by cytology of endoscopic naso-gallbladder drainage fluid. J Dig Dis. 2012;13(3):190-4.
Nair MS	2012	Nair MS, Phillips BL, Jain G, Stoker DL. Gall Bladder Metastasis from Breast Cancer Masquerading Symptomatic Cholelithiasis. Journal of Gastrointestinal Cancer. 2012;43 Suppl 1:215-6.
Riaz N	2012	Riaz N, Ahmed R, Afzal S, Masood N. Breast carcinoma with asymptomatic metastasis to the gallbladder. Singapore Med J. 2012;53(7):e136-8.
Wakasugi M	2012	Wakasugi M, Ueshima S, Akamatsu H, Tori M, Oshita M, Tsujimoto M, et al. Gallbladder metastasis from hepatocellular carcinoma: Report of a case and review of literature. Int J Surg Case Rep. 2012;3(9):455-9.
Zygulska AL	2012	Zygulska AL, Wojcik A, Richter P, Krzesiwo K. Renal carcinoma metachronous metastases to the gall-bladder and pancreas--case report. Pol Przegl Chir. 2012;84(6):313-6.
Robledo AB	2012	Robledo AB, Millet SB, Orbis Castellanos JF, Montalva Oron EM, Salom Fuster JV, M DEJB. Metastasis of the gallbladder in clear cell renal carcinoma. Oncol. 2012;3(5):1136-8.
Chung PH	2012	Chung PH, Srinivasan R, Linehan WM, Pinto PA, Bratslavsky G. Renal cell carcinoma with metastases to the gallbladder: four cases from the National Cancer Institute (NCI) and review of the literature. Urol. 2012;30(4):476-81.
Doussot A	2013	Doussot A, Chalumeau C, Combier C, Cheynel N, Facy O. Infected colonic mass revealing a lung adenocarcinoma. Clin Res Hepatol Gastroenterol. 2013;37(6):e141-2.
Furumoto K	2013	Furumoto K, Miyauchi Y, Ito D, Kitai T, Kogire M. Solitary metastatic gallbladder malignant melanoma originated from the nasal cavity: A case report. Int J Surg Case Rep. 2013;4(11):965-8.
Ghaouti M	2013	Ghaouti M, Znati K, Jahid A, Zouaidia F, Bernoussi Z, El Fakir Y, et al. A gallbladder tumor revealing metastatic clear cell renal carcinoma: report of case and review of literature. Diagn Pathol. 2013;8:4.
Huang Y	2013	Huang Y, Liu GJ, De Lu M, Liao B. Gallbladder metastatic combined hepatocellular carcinoma and cholangiocarcinoma without primary intrahepatic tumor. Dig Dis Sci. 2013;58(9):2733-5.
Jain D	2013	Jain D, Chopra P. Metastatic renal cell carcinoma of gall bladder. Saudi J Kidney Dis Transpl. 2013;24(1):100-4.
McWhirter D	2013	McWhirter D, den Dulk M, Terlizzo M, Malik HZ, Fenwick SW, Poston GJ. Renal cell carcinoma metastases to gallbladder. Ann R Coll Surg Engl. 2013;95(8):e136-8.
Park SH	2013	Park SH, Chi HS. Peritoneal metastasis of a neuroendocrine tumor of the gallbladder. Blood res. 2013;48(2):75.
Reiser M	2013	Reiser M, Oehmen F, Walter H, Busing M. Contrast enhanced ultrasound of a gallbladder lesion in a patient with a history of renal cell and rectal cancer. Case Rep Gastrointest Med. 2013;2013:538534.
Sasatomi E	2013	Sasatomi E, Nalesnik MA, Marsh JW. Neuroendocrine carcinoma of the extrahepatic bile duct: case report and literature review. World J Gastroenterol. 2013;19(28):4616-23.
Seeliger B	2013	Seeliger B, Callari C, Diana M, Mutter D, Marescaux J. Polypoid Gallbladder Lesion in the Context of Renal Cell Carcinoma: Is Laparoscopic Cholecystectomy a Reasonable Option? Journal of Investigative Medicine High Impact Case Reports. 2013;1(3):2324709613499008.
Abdelilah B	2014	Abdelilah B, Mohamed O, Yamoul R, Elkhiyat I, Al Bouzidi A, Alkandry S, et al. Acute cholecystitis as a rare presentation of metastatic breast carcinoma of the gallbladder: A case report and review of the literature. Pan Afr Med J. 2014;17:216.
Koh H	2014	Koh H, Chiyotani A, Tokuda T, Suzumura H, Kamiishi N, Takahashi H, et al. Pleomorphic carcinoma showing rapid growth, multiple metastases, and intestinal perforation. Ann Thorac Cardiovasc Surg. 2014;20 Suppl:669-73.
Molina-Barea R	2014	Molina-Barea R, Rios-Peregrina RM, Slim M, Calandre EP, Hernandez-Garcia MD, Jimenez-Rios JA. Lobular breast cancer metastasis to the colon, the appendix and the gallbladder. Breast Care (Basel). 2014;9(6):428-30.
Onozawa H	2014	Onozawa H, Saito M, Yoshida S, Sakuma T, Matsuzaki M, Katagata N, et al. Multiple metastatic malignant melanoma presenting intraluminal gallbladder bleeding. Int Surg. 2014;99(5):600-5.
Turner G	2014	Turner G, Flint R. Metastatic renal cell carcinoma--an unexpected finding after laparoscopic cholecystectomy. N Z Med J. 2014;127(1402):110-2.
Win AZ	2014	Win AZ. Correction: Aung Zaw Win, Renal Cell Carcinoma Metastasis to the Gallbladder Detected by FDG-PET/CT.[Erratum for J Clin Med Res. 2014 Dec;6(6):482-6; PMID: 25247024]. J Clin Med Res. 2015;7(5):368.
Adim Balaban S	2014	Adim Balaban S, Akyildiz EU, Ugras N, Emiroglu R. An uncommon presentation of invasive lobular carcinoma of breast: An incidental finding after Cholecsytectomy. Turk J Gastroenterol. 2014;25 Suppl 1:314-5.
Hisa T	2014	Hisa T, Takamatsu M, Shimizu T, Gibo N. Chronological changes in the ultrasonic findings of gallbladder metastasis from renal cell carcinoma: a case report and review. J Med Ultrason (2001). 2014;41(3):371-5.
Matsukuma S	2014	Matsukuma S, Takeo H, Kato K, Sato K. Numerous osteoclast-like giant cells in metastases from lung adenocarcinoma, but absent from primary tumor. Thorac Cancer. 2014;5(4):354-7.
Yoshida Y	2014	Yoshida Y, Shingyoji M, Ashinuma H, Itakura M, Tatsumi K. Coincidental detection of gallbladder metastasis of lung adenocarcinoma. Japanese Journal of Lung Cancer. 2014;54(2):73-7.
Cheng SC	2015	Cheng SC, Chuang CH, Chao CM. Metachronous Metastatic Renal Cell Carcinoma of the Gall Bladder. Am J Med Sci. 2015;350(1):58.
Ebrahim H	2015	Ebrahim H, Graham D, Rice D, Ribadeneyra M, Thorner K, Shipley W, et al. Inflammatory metastatic breast cancer with gallbladder metastasis: an incidental finding. The Journal of community and supportive oncology. 2015;13(7):256-9.
Lo AA	2015	Lo AA, Peevey J, Lo EC, Guitart J, Rao MS, Yang GY. Isolated Gallbladder Intramucosal Metastatic Melanoma With Features Mimicking Lymphoepithelial Carcinoma. International Journal of Surgical Pathology. 2015;23(5):409-13.
Tanaka M	2015	Tanaka M, Kitago M, Akiyama N, Iwamaru A, Yamamoto T, Suzuki F, et al. Usefulness of immunohistochemical studies in diagnosing metachronous gallbladder and small intestinal metastases from lung cancer with gastrointestinal hemorrhage: a case report. World J Surg Oncol. 2015;13(1):435.
Ueda I	2015	Ueda I, Aoki T, Oki H, Takahashi H, Hayashida Y, Minagawa N, et al. Gallbladder metastasis from renal cell carcinoma: a case report with review of the literature. Magnetic Resonance in Medical Sciences. 2015;14(2):133-8.
Bezpalko K	2015	Bezpalko K, Mohamed MA, Mercer L, McCann M, Elghawy K, Wilson K. Concomitant endometrial and gallbladder metastasis in advanced multiple metastatic invasive lobular carcinoma of the breast: A rare case report. Int J Surg Case Rep. 2015;14:141-5.
Ettahri H	2015	Ettahri H, Elomrani F, Elkabous M, Rimani M, Boutayeb S, Mrabti H, et al. Duodenal and gallbladder metastasis of regressive melanoma: a case report and review of the literature. J. 2015;6(5):E77-81.
Antonini F	2016	Antonini F, Acito L, Sisti S, Angelelli L, Macarri G. Metastatic melanoma of the gallbladder diagnosed by EUS-guided FNA. Gastrointest Endosc. 2016;84(6):1072-3.
Castro Ruiz C	2016	Castro Ruiz C, Pedrazzoli C, Bonacini S. Gallbladder's clear cell renal carcinoma metastasis: A case report. Int J Surg Case Rep. 2016;18:48-51.
Costa Neves M	2016	Costa Neves M, Neofytou K, Giakoustidis A, Hazell S, Wotherspoon A, Gore M, et al. Two cases of gallbladder metastasis from renal cell carcinoma and review of literature. World J Surg Oncol. 2016;14:87.
Evangelista L	2016	Evangelista L, Burei M, Basso U. A Solitary Metastasis for a Malignant Schwannoma in the Gallbladder Detected by 18F-FDG PET/CT. Clin Nucl Med. 2016;41(8):666-7.
Giannini I	2016	Giannini I, Cutrignelli DA, Resta L, Gentile A, Vincenti L. Metastatic melanoma of the gallbladder: report of two cases and a review of the literature. Clin Exp Med. 2016;16(3):295-300.
Guo Y	2016	Guo Y, Chen E, Davidson DJ, Pillarisetty VG, Jones RL, Pollack SM. The Imaging and Pathological Features of Metastatic Leiomyosarcoma in the Gallbladder. Rare Tumors. 2016;8(4):6618.
Mrak K	2016	Mrak K, Lackner C, Mischinger HJ, Kornprat P. Metachronous gallbladder metastasis from renal cell carcinoma-a rare clinical manifestation. Wien Klin Wochenschr. 2016;128(17-18):669-71.
Khan Z	2016	Khan Z, Kalimuthu SN, Wei A, Chetty R. Metastatic melanoma to the gallbladder. Diagnostic Histopathology. 2016;22(8):307-9.
Hart CM	2017	Hart CM, Haisley KR, Lanciault C, Dolan JP. Node-Negative Esophageal Cancer With Short-Interval Isolated Metastasis to the Gallbladder: A Case Report. Semin Thorac Cardiovasc Surg. 2017;29(1):115-7.
Hazen B	2017	Hazen B, Deeken A, Cocieru A. Renal Cell Carcinoma Metastatic to the Gallbladder. Journal of Gastrointestinal Cancer. 2017;12:12.
Patel D	2017	Patel D, Sohrawardy S, Sedhai YR, Basnyat S, Daxini A, Basu A, et al. Metastatic Cutaneous Melanoma of the Gallbladder. Case Rep Gastrointest Med. 2017;2017:8532379.
Shyr BU	2017	Shyr BU, Chen SC, Shyr YM, Lee RC, Wang SE. Metastatic polyp of the gallbladder from renal cell carcinoma. BMC Cancer. 2017;17(1):244.
Wong W	2017	Wong W, Vajpeyi R. Metastatic renal cell carcinoma presenting as a gallbladder polyp. Diagnostic Histopathology. 2017;23(7):331-3.
Hart	2017	Hart CM, Haisley KR, Lanciault C & Dolan JP. (2017). Node-Negative Esophageal Cancer With Short-Interval Isolated Metastasis to the Gallbladder: A Case Report. Seminars in Thoracic & Cardiovascular Surgery, 29, 115-117
Kawakami	2017	Kawakami H & Kubota Y. (2017). Malignant melanoma metastatic to the gallbladder diagnosed by endoscopic ultrasonography-guided fine-needle aspiration. Endoscopic Ultrasound, 6, 414-415
Magalhaes	2017	Magalhaes JS, Matos L, Santos T & Nora M. (2018). Elective cholecystectomy as a rare presentation of metastatic breast cancer. Journal of Surgical Case Reports, 2018, rjy301.
Patel	2017	Patel D, Sohrawardy S, Sedhai YR, Basnyat S, Daxini A, Basu A, et al. (2017). Metastatic Cutaneous Melanoma of the Gallbladder. Case Reports in Gastrointestinal Medicine, 2017, 8532379
Shyr	2017	Shyr BU, Chen SC, Shyr YM, Lee RC & Wang SE. (2017). Metastatic polyp of the gallbladder from renal cell carcinoma. BMC Cancer, 17, 244.
Zamkowski	2017	Zamkowski M, Kakol M, Makarewicz W, Ropel J & Bobowicz M. (2017). Patient with metastatic breast cancer presenting as acute cholecystitis with one-year survival on hormonotherapy. Polski Przeglad Chirurgiczny, 89, 46-49.
Bukhari	2018	Bukhari N & Abdulkader M. (2018). Metastatic Cecal Adenocarcinoma to the Gallbladder Presenting with Acute Cholecystitis. Case Reports in Oncological Medicine, 2018,
Hall	2018	Hall N, Grenier NL, Shah SA, Gold R & Feller E. (2018). Metastatic Gallbladder Melanoma Presenting as Acute Emphysematous Cholecystitis. Case Reports in Medicine, 2018, 5726570
Hazen	2018	Hazen B, Deeken A & Cocieru A. (2018). Renal Cell Carcinoma Metastatic to the Gallbladder. Journal of Gastrointestinal Cancer, 49, 520-521.
Kitamura	2018	Kitamura H, Kurokawa M, Inaki N & Bando H. (2018). Gallbladder Metastasis from Renal Cell Carcinoma. Indian Journal of Surgery, 80, 278-280.
Riva	2018	Riva G, Villanova M, Eccher A, Luchini C, Motta F, Bernasconi R, et al. (2018). Metastatic malignant melanoma to the gallbladder. Case report and review of the literature. Pathologica, 110(1), 68-71. Retrieved from
Saito	2018	Saito Y, Okuda H, Yoshida M, Okimasa S, Fukuda T, Yano M, et al. (2018). Gallbladder metastasis of renal clear cell carcinoma 15 years after primary cancer excision: a case report. Journal of Medical Case Reports [Electronic Resource], 12, 162.
Alves	2019	Alves Ribeiro M, Petersen da Costa Ferreira C, de Lucia Hernani B, Szutan LA, Galli Mortati MC, Toledo Bueno Pereira F, et al. (2019). Uncommon site of metastasis from renal cell carcinoma: Case report. International Journal of Surgery Case Reports, 56, 45-48.
Cassou-Mounat	2019	Cassou-Mounat T, Luporsi M, Huchet V & Jehanno N. (2019). Gallbladder Metastasis From Conjunctival Melanoma. Clinical Nuclear Medicine, 44, e107-e109.
Ercolino	2019	Ercolino GR, Guglielmi G, Pazienza L, Urbano F, Palladino D & Simeone A. (2019). Gallbladder and small bowel metastasis of regressive melanoma: a case report. BJR Case Reports, 5, 20180032
Kinoshita	2019	Kinoshita O, Dohi M, Horii Y, Ikai A, Kitamori T & Yamashita T. (2019). Simultaneous resection of gastric and gallbladder metastasis from renal cell carcinoma treated by laparoscopic and endoscopic cooperative surgery: a case report. Surgical Case Reports, 5, 17.
Missori	2019	Missori G, Serra F, Prestigiacomo G, Ricciardolo AA, Brugioni L & Gelmini R. (2020). Case Report: Metastatic breast cancer to the gallbladder. F1000Research, 9, 343.
Mouchli	2019	Mouchli M, Grider DJ & Yeaton P. (2019). Gallbladder Metastases: A Report of Two Cases. Case Reports Oncology, 12, 235-240
Saraswat	2019	Saraswat NB & DeVoe WB. (2019). Metastatic melanoma of the gallbladder presenting as polyp in acute cholecystitis. Journal of Surgical Case Reports, 2019, rjz324.
Takagi	2019	Takagi K, Kawase K, Minoshima K, Yamaha M, Maekawa Y, Yokoi S, et al. (2019). Gallbladder metastasis from renal cell carcinoma: A case report and literature review. Urology Case Reports, 23, 69-71
Takahashi	2019	Takahashi M, Yoshitomi H, Kato A, Furukawa K, Takayashiki T, Kuboki S, et al. (2019). A case of successfully resected metachronous gastric and gallbladder metastases from pancreatic body cancer. Surgical Case Reports, 5, 21
Urade	2019	Urade T, Oka S, Iimori S, Man-I M, Abe T, Sawa H, et al. (2019). A resected case of gallbladder metastasis with symptoms of acute cholecystitis in multiple metastatic ductal carcinoma of the breast. Clinical Journal of Gastroenterology, 12, 52-56.
White	2019	White I, Smith S, Rizkalla K & Davies E. (2019). Unexpected Gallbladder Metastasis of Clear Cell Renal Carcinoma. 2632010X, 12,
Zouari	2019	Zouari S, Ben Othmen M, Abdessayed N, Larbi Mama N, Jarrar MS, Sriha B, et al. (2019). Metastatic renal clear cell carcinoma mimicking a gallbladder polyp: Case report and literature review. International Journal of Surgery Case Reports, 64, 133-138.
Addeo	2020	Addeo P, Onea A, Scrivener JN & Bachellier P. (2020). Gallbladder metastasis from melanoma. Digestive & Liver Disease, 52, 679-680.
Binks	2020	Binks M, Larkin M, Palmieri D & Harrison R. (2020). Cholecystectomy as treatment for isolated melanoma metastasis to the gallbladder. ANZ Journal of Surgery,
D'Urso	2020	D'Urso Vilar GG, Iriarte F, Speisky D, Bregante ML & Quildrian SD. (2020). Isolated gallbladder metastasis of melanoma: Case report. International Journal of Surgery Case Reports, 71, 311-314
Hess	2020	Hess GF, Glatz K, Rothschild SI, Kollmar O, Soysal SD, Boll DT, et al. (2020). Malignant melanoma metastasis in the gallbladder. A case report of an unusual metastatic site. International Journal of Surgery Case Reports, 75, 372-375.
Ling	2020	Ling XY, Kevric J, DuGuesclin A, Teague J, Perera M & Penington E. (2019). Metastatic urothelial carcinoma presenting as acute cholecystitis. Urology annals, 11, 331-333.
Oba	2020	Oba T, Sato N, Tamura T, Fujimoto K, Matsuyama A & Hirata K. (2020). Gallbladder metastasis of renal cell carcinoma presenting as a hypervascular polypoid lesion: case report of two cases with immunohistochemical analysis. Surgical Case Reports, 6, 86.
Riano	2020	Riano I, Paredes-Guarderas D & Mangano M. (2020). Gallbladder Metastasis From Cervical Human Papillomavirus-Related Squamous Cell Carcinoma Presenting as Acute Cholecystitis. JCO Oncology Practice, 16, 179-180.
Wu	2020	Wu PH, Su YC & Kuo KK. (2020). A rare case of primary adenosquamous carcinoma of the liver with gallbladder metastasis. Kaohsiung Journal of Medical Sciences, 36, 561-562.
Muszynska	2020	Muszynska C, Lundgren L, Andersson R, Soland T, Lindell G, Sandstrom P, et al. (2019). Incidental metastases and lymphoma of the gallbladder - an analysis of ten rare cases identified from a large national database. Scandinavian Journal of Gastroenterology, 54, 350-358
Imaoka	2021	Imaoka K, Satoh D, Oshita K, Yano T, Kubota T, Ishida M, et al. (2021). Acute cholecystitis caused by gallbladder metastasis from non-small cell lung cancer: a case report. Clinical Journal of Gastroenterology
Papalampros	2021	Papalampros A, Davakis S, Syllaios A, Vagios I, Diamantopoulou P, Kyros E, et al. (2021). Late onset metastasis from renal cell carcinoma masquerading as a gallbladder polyp. Annals of the Royal College of Surgeons of England, 103, e13-e16.

## Sheet: Supplemental Table 2
Supplemental Table 2: literature cohort
Primary origin	Total cases (N=225)	Male cases (N=126)	% of male cases	Female cases (N=99)	% of female cases	Isolated GBm	Multiple metastases at GBm diagnosis	Interval <6 months (synchronous metastasis)	Interval >6 months (metachronous metastasis)	Interval unknown
Skin	76	48	0.381	28	0.283	31	36	13	62	1
Kidney	68	44	0.349	24	0.242	40	20	15	53	0
Breast	27	0	0	27	0.273	8	16	9	16	2
Liver	11	9	0.071	2	0.02	7	3	8	3	0
Lung	11	10	0.079	1	0.01	2	8	7	3	1
Other
Colorectal	7	4	0.032	3	0.03	5	2	4	1	2
Gastric	4	1	0.008	3	0.03	3	1	2	2	0
lymphoma	4	2	0.016	2	0.02	3	1	1	1	2
Pancreas	4	1	0.008	3	0.03	1	3	1	2	1
Cervix	3	0	0	3	0.03	0	3	2	0	1
Esophagus	3	3	0.024	0	0	2	1	2	1	0
Bile duct	1	1	0.008	0	0	0	1	1	0	0
Bladder	1	1	0.008	0	0	0	1	0	1	0
Extramedullary plasmocytoma	1	1	0.008	0	0	0	1	0	1	0
Leiomyosarcoma	1	0	0	1	0.01	0	1	0	1	0
Malignant Schwannoma	1	0	0	1	0.01	0	1	0	1	0
Myeloma	1	0	0	1	0.01	1	0	1	0	0
Prostate	1	1	0.008	0	0	0	1	0	1	0

## Sheet: Supplemental Table 3
Supplemental Table 3: population cohort
Primary origin	Total cases (N=225)	Male cases (N=126)	% of male cases	Female cases (N=99)	% of female cases	Isolated GBm	Multiple metastases at GBm diagnosis	Interval <6 months (synchronous metastasis)	Interval >6 months (metachronous metastasis)
Colorectal	69	37	0.266	32	0.211	39	30	30	39
Gastric	46	30	0.216	16	0.105	36	10	24	22
Pancreas	46	21	0.151	25	0.164	24	22	44	2
Breast	40	0	0	40	0.263	31	9	7	33
Skin	23	15	0.108	8	0.053	22	1	2	21
Kidney	17	13	0.094	4	0.026	14	3	4	13
Ovary	14	0	0	14	0.092	10	4	11	3
Other
Duodenum	5	5	0.036	0	0	3	2	3	2
Oesophagus	5	5	0.036	0	0	4	1	0	5
Extrahepatic cholangiocarcinoma	5	3	0.022	2	0.013	4	1	5	0
Ampulla of Vater	2	1	0.007	1	0.007	1	1	2	0
Peritoneum	4	1	0.007	3	0.02	4	0	4	0
Digestive tract, NOS	2	1	0.007	1	0.007	0	2	2	0
Cervix	2	0	0	2	0.013	2	0	2	0
Bladder	1	1	0.007	0	0	1	0	1	0
Bone Marrow	1	0	0	1	0.007	1	0	1	0
Eye	1	1	0.007	0	0	1	0	1	0
Liver	1	1	0.007	0	0	0	1	1	0
Lung	1	1	0.007	0	0	1	0	1	0
Mesothelium	1	1	0.007	0	0	1	0	1	0
Greater omentum	1	0	0	1	0.007	1	0	1	0
Ovarium	1	0	0	1	0.007	1	0	1	0
Prostate	1	1	0.007	0	0	1	0	1	0
Soft Tissue	1	1	0.007	0	0	1	0	1	0
Tonsil	1	0	0	1	0.007	1	0	1	0
